# Supplementary material for: petal: Co-expression network modelling in R
Source: BMC Syst Biol. 2016 Aug 1;10(Suppl 2):51. doi: 10.1186/s12918-016-0298-8 (PMC4977474; doi:10.1186/s12918-016-0298-8)
Supplement: Additional file 2 — petal’s output file from its genes of interest analysis. Genes of interests are listed with their corresponding cluster coefficient and degree, the number of maximal cliques within the gene of interest subnetwork is stated and each maximal clique’s members are provided with the associated vicinity network’s name, lastly a summary table of the vicinity networks is given. The summary table includes the name of the vicinity network (e.g. VN1, VN2), the number of nodes within the particular vicinity network (VNsize), the number of genes of interest within the vicinity network (GoInum), and its density. (TXT 196 kb) [file 12918_2016_298_MOESM2_ESM.txt]

28 unique gene identifiers are determined from the input file (GoI_28.txt).
The genes being investigated are: 
Index	Gene	LocalCC	k
1157	YQE_01611	0.43	299
1354	YQE_01841	0.66	463
1379	YQE_01868	0.415	220
1406	YQE_01901	0.64	492
1769	YQE_02361	0.479	156
1882	YQE_02503	0.43	185
2126	YQE_02812	0.495	232
2183	YQE_02884	0.45	173
3038	YQE_03971	0.338	178
3354	YQE_04359	0.408	134
3562	YQE_04650	0.482	236
3662	YQE_04789	0.544	220
3669	YQE_04799	0.327	117
3670	YQE_04800	0.388	122
3696	YQE_04838	0.397	59
3887	YQE_05073	0.345	44
4535	YQE_05823	0.653	80
4711	YQE_06028	0.391	231
4915	YQE_06277	0.618	532
5546	YQE_07026	0.636	57
5605	YQE_07092	0.385	233
6507	YQE_08160	0.595	613
7634	YQE_09494	0.461	178
7731	YQE_09638	0.495	253
781	YQE_01078	0.67	469
782	YQE_01079	0.611	581
8783	YQE_10908	0.424	305
9695	YQE_11963	0.624	129
Within their sub-network there are 13 maximal cliques


Vicinity Network 1 is based on:
YQE_04838	YQE_04799

Vicinity Network 2 is based on:
YQE_04359	YQE_02812

Vicinity Network 3 is based on:
YQE_05073	YQE_07026

Vicinity Network 4 is based on:
YQE_05823	YQE_04650

Vicinity Network 5 is based on:
YQE_04799	YQE_04800

Vicinity Network 6 is based on:
YQE_11963	YQE_01901	YQE_01079	YQE_01078

Vicinity Network 7 is based on:
YQE_06028	YQE_01868	YQE_07092	YQE_02503	YQE_02884

Vicinity Network 8 is based on:
YQE_06028	YQE_01868	YQE_07092	YQE_02361	YQE_09494

Vicinity Network 9 is based on:
YQE_06028	YQE_01868	YQE_07092	YQE_02361	YQE_02884

Vicinity Network 10 is based on:
YQE_02884	YQE_08160	YQE_01078

Vicinity Network 11 is based on:
YQE_03971	YQE_10908	YQE_09638	YQE_01611	YQE_04650

Vicinity Network 12 is based on:
YQE_02812	YQE_10908	YQE_09638	YQE_04789	YQE_01611	YQE_04650

Vicinity Network 13 is based on:
YQE_06277	YQE_01901	YQE_01841	YQE_08160	YQE_01079	YQE_01078

Vicinity Network Summary:
VN	VNsize	GoInum	density
1	17	2	0.82
2	85	2	0.62
3	14	2	0.63
4	55	2	0.92
5	79	2	0.49
6	89	4	0.96
7	71	5	0.89
8	59	5	0.91
9	58	5	0.93
10	55	3	0.86
11	50	5	0.88
12	113	6	0.89
13	284	6	0.92
